# Supplementary material for: Arsenal of plant cell wall degrading enzymes reflects host preference among plant pathogenic fungi
Source: Biotechnol Biofuels. 2011 Feb 16;4:4. doi: 10.1186/1754-6834-4-4 (PMC3051899; doi:10.1186/1754-6834-4-4)
Supplement: Additional file 2 — Supplemental Table 1. Complete list of isolates tested in this study. All isolates were tested on filter paper, xylan, arabinoxylan, xyloglucan, switchgrass, corn stalk, alfalfa and soybean stem. NYFC, New York Field Crop Pathogen Collection (Gary Bergstrom, Cornell University, Ithaca, NY, USA); CPP, Cornell Department of Plant Pathology and Plant-Microbe Biology Culture Collection (David Kalb, Cornell University, Ithaca, NY, USA); KO, Kerry O'Donnell (USDA-ARS, Peoria, IL, USA); DG, David Geiser (Penn State University, State College, PA, USA); TZ, Tom Zitter (Cornell University, Ithaca, NY, USA); GH, Gary Harman (Cornell University, Geneva, NY, USA). A single asterisk indicates isolates used to determine effect of growth media. [file 1754-6834-4-4-S2.XLSX]

## Sheet: Table S1
Table S1: Complete list of isolates tested. All isolates were tested on filter paper, xylan, arabinoxylan, xyloglucan, switchgrass, corn stalk, alfalfa, and soybean stem.
NYFC - New York Field Crop Pathogen Collection (Gary Bergstrom, Cornell University, Ithaca NY); CPP - Cornell Department of Plant Pathology and Plant-Microbe Biology Culture Collection (David Kalb, Cornell University, Ithaca NY); KO - Kerry O'Donnell (USDA-ARS, Peoria IL); DG - David Geiser (Penn State University, University Park PA); TZ - Tom Zitter (Cornell University, Ithaca NY); GH - Gary Har…
Kingdom	Division	Class	Subclass	Order	Family	Anamorph	Teleomorph	Collection	Isolate	Host
Chromista	Oomycota	Oomycetes	Peronosporomycetidae	Peronosporales	Peronosporaceae	Phytophthora megasperma		NYFC	Pm105NY-92	D
								NYFC	Pm106NY-92	D
						Phytophthora sojae		NYFC	Ps001NY-83	D
			Saprolegniomycetidae	Pythiales	Pythiaceae	Pythium aphanidermatum		CPP	00-008	U
Fungi	Ascomycota	Dothideomycetes	Dothideomycetidae	Capnodiales	Davidiellaceae	Cladosporium sp.		NYFC	Clsp03NY-08	U
								NYFC	Clsp04NY-08	U
								NYFC	Clsp05NY-08	U
								NYFC	Clsp08NY-08	U
					Mycosphaerellaceae	Ascochyta pinodes	Mycosphaerella pinodes	CPP	90-164	D
						Cercospora medicaginis		NYFC	Cm002NY-07	D
								NYFC	Cm003NY-07	D
						Cercospora zeae-maydis		NYFC	Czm001NY-89	M
								NYFC	Czm002NY-93	M
								NYFC	Czm003NY-94	M
						Pseudocercosporella herpotrichoides	Oculimacula yallundae	NYFC	Ph006NY-89	M
								NYFC	Ph008NY-89	M
						Septoria tritici	Mycosphaerella graminicola	NYFC	Str001NY-89	M
								NYFC	Str016AL-93	M
								NYFC	Str019NY-98	M
				Dothideales	Dothioraceae	Aureobasidium pullulans		CPP	93-204	S
						Kabatiella zeae		NYFC	Kz002NY-82	M
			Incertae sedis	Botryosphaeriales	Botryosphaeriaceae	Diplodia seriata	Botryosphaeria obtusa	CPP	97-017	W
						Fusicoccum aesculi	Botryosphaeria ribis	CPP	97-018	W
						Macrophomina phaseolina		CPP	93-051	U
						Phyllosticta zeae		NYFC	Pz001NY-75	M
			Pleosporomycetidae	Pleosporales	Incertae sedis	Ascochyta sp.		NYFC	Asp001NY-87	M
								NYFC	Asp002NY-87	M
						Leptosphaerulina sp.		NYFC	Lsp001NY-89	D
						Leptosphaerulina trifolii		NYFC	Lb002NY-89	D
								NYFC	Lb003NY-90	D
						Phoma medicaginis		NYFC	Phm003NY-91	D
						Phoma medicaginis var. medicaginis		NYFC	Phm001NY-83	D
						Phoma sp.		NYFC	Phm003NY-89	D
								NYFC	Phmsp02NY-08	M
								NYFC	Phmsp03NY-08	M
								NYFC	Phmsp04NY-08	M
								NYFC	Phmsp05NY-08	M
						Phoma zeae-maydis	Mycosphaerella zeae-maydis	CPP	91-082	M
								NYFC	Pmd003NY-85*	M
					Leptosphaeriaceae	Peyronellaea sp.		CPP	95-099	U
					Massarinaceae	Helminthosporium solani		CPP	94-141	D
					Phaeosphaeriaceae	Stagonospora arenaria		NYFC	Sar001PA-92	M
						Stagonospora avenae f. sp. avenaria	Phaeosphaeria avenaria f. sp. avenaria	NYFC	Saa002NY-93	M
								NYFC	Saa005NY-93	M
								NYFC	Saa006NY-93	M
								NYFC	Saa007NY-93	M
								NYFC	Saa008NY-99	M
						Stagonospora avenae f. sp. triticea		NYFC	Sat003Cnd-96	M
								NYFC	Sat004Cnd-96	M
								NYFC	Sat005Cnd-96	M
						Stagonospora nodorum	Phaeosphaeria nodorum	NYFC	Sn489NY-98	M
								NYFC	Sn586NY-98	M
								NYFC	Sn597NY-98	M
								NYFC	Sn598GA-99	M
								NYFC	Sn599VA-99	M
								NYFC	Sn611Aul-01	M
					Pleosporaceae	Alternaria sp.		NYFC	Alsp01NY-08	U
								NYFC	Alsp04NY-08	U
								NYFC	Alsp05NY-08	U
								NYFC	Alsp06NY-08	U
						Bipolaris maydis	Cochliobolus heterostrophus	CPP	92-028	M
						Bipolaris oryzae	Cochliobolus miyabeanus	NYFC	Bo5NY-07	M
								NYFC	Bo6NY-07	M
								NYFC	Bo11NY-07	M
								NYFC	Bo38NY-07	M
								NYFC	Bo46NY-07	M
						Bipolaris sorokiniana	Cochliobolus sativus	NYFC	Bs1NY-07	M
								NYFC	Bs18NY-07	M
								NYFC	Bs24NY-07	M
								NYFC	Bs92PA-08	M
								NYFC	Bs93PA-08	M
								NYFC	Cs001NY-84	M
								NYFC	Cs020MT-97	M
						Bipolaris zeicola	Cochliobolus carbonum	NYFC	Cc001NY-82	M
								NYFC	Cc002NY-83	M
								NYFC	Cc005NY-90	M
								NYFC	Cc007NY-94	M
								NYFC	Bz99NY-08	M
						Curvularia sp.		NYFC	Cusp01NY-08	U
								NYFC	Cusp02NY-08	U
								NYFC	Cusp03NY-08	U
						Drechslera biseptata		NYFC	Db001NY-86*	M
						Drechslera tritici-repentis	Pyrenophora tritici-repentis	NYFC	Pt001NY-85	M
								NYFC	Ptr026KS-94	M
								NYFC	Ptr027KS-94	M
						Epiccocum sp.		NYFC	Epsp01NY-08	S
								NYFC	Epsp02NY-08	S
						Exserohilum turcicum	Setosphaeria turcica	NYFC	Stu001NY-82	M
								NYFC	Stu016MN-92	M
								NYFC	Stu022GA-92	M
						Pithomyces sp.		NYFC	Pisp01NY-08	U
						Stemphylium botryosum	Pleospora tarda	CPP	85-047	D
						Ulocladium cucurbitae		CPP	91-015	D
					Tubeufiaceae	Helicoma muelleri		CPP	91-161	W
					Venturiaceae	Fusicladium pomi	Venturia inaequalis	CPP	90-083	D
		Eurotiomycetes	Eurotiomycetidae	Eurotiales	Trichocomaceae	Aspergillus awamori		CPP	92-202	U
						Aspergillus candidus		CPP	84-123	S
						Aspergillus fumigatus		CPP	94-015	S
						Aspergillus janus var. janus		CPP	94-010	U
						Aspergillus niger		CPP	85-079	S
						Aspergillus penicilloides		CPP	94-047	U
						Aspergillus peyronelii		CPP	94-011	U
						Aspergillus proliferans		CPP	92-053	U
						Penicillium citreonigrum	Eupenicillium euglaucum	CPP	92-282	U
						Penicillium expansum		CPP	94-222	U
						Penicillium vulpinum		CPP	91-026	S
						Penicillilum sp.		NYFC	Pccsm59c	U
		Incertae sedis	Incertae sedis	Incertae sedis	Incertae sedis	Hymenula cerealis		NYFC	Cpg001NY-89	M
						Tritirachium oryzae		CPP	84-154	U
						Wiesneriomyces laurinus		CPP	92-119	S
		Leotiomycetes	Leotiomycetidae	Helotiales	Incertae sedis	Leptodontidium elatius var. elatius		CPP	93-202	U
						Rhynchosporium secalis		NYFC	Rs001NY-84	M
					Sclerotiniaceae	Botrytis cinerea		CPP	95-105	D
						Botrytis fuckeliana	Botryotinia fuckeliana	CPP	93-019	D
						Monilinia fructicola	Monilinia fructicola	CPP	92-170	D
						Sclerotinia homeocarpa		CPP	86-190	M
						Sclerotinia minor		CPP	85-066	D
						Sclerotinia sclerotiorum		CPP	97-025	D
								CPP	97-026	D
								CPP	97-027	D
								NYFC	Ss001NY-83*	D
						Sclerotinia trifoliorum		NYFC	Ssp001NY-90	D
								NYFC	Ssp002NY-90	D
								NYFC	Ssp003NY-90*	D
								NYFC	Ssp004NY-90	D
								NYFC	Ssp005NY-90	D
								NYFC	Ssp006NY-90	D
		Orbiliomycetes	Orbiliomycetidae	Orbiliales	Orbiliaceae	Arthrobotrys robusta		CPP	94-246	N
		Pezizomycetes	Pezizomycetidae	Pezizales	Ascobolaceae	Ascobolus lineolatus		CPP	93-110	U
		Saccharomycetes	Saccharomycetidae	Saccharomycetales	Cephaloascaceae	Cephaloascus fragrans		CPP	91-044	W
		Saccharomycetes			Dipodascaceae	Geotrichum klebahnii		CPP	92-060	U
					Saccharomycetaceae	Saccharomyces cerevisiae		CPP	91-074	S
		Sordariomycetes	Hypocreomycetidae	Hypocreales	Bionectriaceae	Clonostachys rosea	Bionectria ochroleuca	CPP	92-010	S
					Clavicipitaceae	Sphaeria purpurea	Claviceps purpurea	CPP	93-064	M
					Cordycipitaceae	Beauveria bassiana		CPP	93-207	E
					Hypocreaceae	Gliocladium sp.		NYFC	Gsp001NY-84*	U
						Trichoderma hamatum		CPP	86-084	S
						Trichoderma harzianum		CPP	92-079	S
						Trichoderma koningii	Hypocrea koningii	CPP	94-165	S
						Trichoderma reesei	Hypocrea jecorina	GH	TrRUT-C30	S
						Trichoderma sp.		NYFC	Tsp003NY-08	S
								NYFC	Tsp004NY-08	S
								NYFC	Tsp005NY-08	S
								NYFC	Tsp006NY-08	S
								NYFC	Tsp007NY-08	S
								NYFC	Tsp009NY-08	S
						Trichoderma viride	Hypocrea rufa	CPP	85-051	S
					Incertae sedis	Stachybotrys chartarum		CPP	08-002	S
						Trichothecium roseum		CPP	91-105	U
					Nectriaceae	Cylindrocarpon didymum		CPP	84-160	W
						Fusarium acuminatum	Gibberella acuminata	NYFC	Fac001NY-89	M
								NYFC	Fac002PA-91	M
								NYFC	Fac003It-97	M
						Fusarium avenaceum	Gibberella avenacea	NYFC	Fav001NY-89	M
								NYFC	Fav003PA-91	M
								NYFC	Fav004NY-91	M
								NYFC	Fav010NY-91	M
								NYFC	Fav011NY-91	M
								NYFC	Fav012NY-91	M
								NYFC	Fav013NY-91	M
								NYFC	Fav014NY-91	M
						Fusarium compactum		NYFC	Fca001PA-91	U
						Fusarium crookwellense		CPP	86-023	M
						Fusarium culmorum		CPP	98-013	M
								NYFC	Fcu001PA-91	M
						Fusarium decemcellulare	Albonectria rigidiuscula	CPP	98-014	W
						Fusarium equiseti	Gibberella intricans	CPP	98-020	M
								NYFC	Feq001PA-91	M
						Fusarium graminearum	Gibberella zeae	NYFC	Gz005PA-91	M
								NYFC	Gz007NY-95	M
								NYFC	Gz011OH-98	M
								NYFC	Gz013NY-98	M
								NYFC	Gz014NY-98	M
								NYFC	Gz015NY-98	M
								NYFC	Gz019NY-01	M
								NYFC	Gz020NY-07	M
								NYFC	Gz021NY-07	M
								NYFC	Gz021NY-97	M
								NYFC	Gz022NY-07	M
								NYFC	Gz023VA-07	M
								NYFC	Gz050NY-07	M
								NYFC	Gz051NY-07	M
								NYFC	Gz052NY-07	M
								NYFC	Gz378NY-08	M
								NYFC	Gz379NY-08	M
								NYFC	Gz380NY-08	M
								NYFC	Gz381NY-08	M
								NYFC	Gz382NY-08	M
						Fusarium heterosporum	Gibberella gordonii	CPP	90-128	M
						Fusarium incarnatum		CPP	98-019	D
								NYFC	Fse001PA-91	D
						Fusarium lateritium	Gibberella baccata	CPP	98-017	W
						Fusarium merismoides		CPP	98-023	S
						Fusarium moniliforme	Gibberella fujikuroi	CPP	98-021	M
								NYFC	Fm001NY-91*	M
								NYFC	Fm001PA-91	M
						Fusarium oxysporum		CPP	85-031	U
								KO	NRRL38285	D
								NYFC	Fo054NY-92	D
								NYFC	Fo060NY-93*	D
								NYFC	Fo062WI-94	D
								NYFC	FoStL1a	D
						Fusarium oxysporum f. sp. loti		NYFC	FrTop1a	D
								NYFC	Vt 7-1	D
						Fusarium oxysporum f. sp. medicaginis		DG	0-962	D
								DG	0-978	D
						Fusarium oxysporum f. sp. melonis		TZ	65R1	D
								TZ	88R1	D
						Fusarium oxysporum f. sp. phaseoli		NYFC	Foph001Co-94	D
						Fusarium oxysporum f. sp. pisi		NYFC	Fopi001NY-94	D
								NYFC	Fopi002NY-94	D
						Fusarium oxysporum f. sp. tulipae		NYFC	Ga2	D
						Fusarium proliferatum		CPP	98-007	M
						Fusarium sambucinum	Gibberella pulicaris	CPP	92-192	D
								NYFC	Fsa001PA-91	D
						Fusarium solani	Haematonectria haematococca	CPP	91-104	D
								CPP	98-010	D
								NYFC	Fs001NY-89*	D
								NYFC	Fs011PA-91	D
								NYFC	Fs012NY-91	D
								NYFC	Fs021NY-91	D
								NYFC	Fs022NY-91	D
								NYFC	Fs023NY-91	D
						Fusarium sp.		NYFC	Fsp001NY-08	M
								NYFC	Fsp002NY-08	M
								NYFC	Fsp003NY-08	M
								NYFC	Fsp004NY-08	M
								NYFC	Fsp005NY-08	M
								NYFC	Fsp006NY-08	M
								NYFC	Fsp007NY-08	M
								NYFC	Fsp008NY-08	M
								NYFC	Fsp009NY-08	M
								NYFC	Fsp010NY-08	M
								NYFC	Fsp011NY-08	M
								NYFC	Fsp012NY-08	M
								NYFC	Fsp013NY-08	M
								NYFC	Fsp014NY-08	M
								NYFC	Fsp015NY-08	M
								NYFC	Fsp016NY-08	M
								NYFC	Fsp017NY-08	M
								NYFC	Fsp018NY-08	M
								NYFC	Fsp019NY-08	M
								NYFC	Fsp020NY-08	M
								NYFC	Fsp021NY-08	M
								NYFC	Fsp022NY-08	M
								NYFC	Fsp023NY-08	M
								NYFC	Fsp025NY-08	M
						Fusarium subglutinans		NYFC	Fsu001NY-91*	M
								NYFC	Fsu001PA-91	M
						Fusarium tricinctum	Gibberella tricincta	CPP	98-022	M
								NYFC	Ftr001PA-91	M
						Mariannaea elegans	Nectria mariannaeae	CPP	92-124	S
					Ophiocordycipitaceae	Tolypocladium niveum		CPP	94-205	U
				Incertae sedis	Plectosphaerellaceae	Verticillium albo-atrum		NYFC	Vaa002NY-83	D
								NYFC	Vaa007NY-83	D
						Verticillium dahliae		CPP	99-002	D
				Microascales	Ceratocystidaceae	Thielaviopsis basicola		CPP	84-016	M
						Thielaviopsis quercina	Ceratocystis fagacearum	CPP	91-025	W
					Microascaceae	Cephalotrichum purpureofuscum		CPP	92-289	U
						Graphium putredinis		CPP	92-291	P
						Scopulariopsis brevicaulis	Microascus brevicaulis	CPP	92-112	U
			Incertae sedis	Trichosphaeriales	Incertae sedis	Nigrospora sp.		NYFC	Nsp01-NY-08	S
			Sordariomycetidae	Diaporthales	Cryphonectriaceae	Endothiella parasitica		CPP	84-009	W
					Diaporthaceae	Diaporthe phaseolorum var. sojae		NYFC	Dp001NY-85*	D
						Phomopsis sp.		NYFC	Psp001NY-83	U
								NYFC	Psp002NY-84	U
					Incertae sedis	Valsaria insitiva		CPP	84-005	W
								CPP	84-107	W
				Incertae sedis	Apiosporaceae	Arthrinium arundinis		CPP	92-296	S
						Arthrinium phaeospermum		CPP	94-039	S
					Glomerellaceae	Colletotrichum caudatum		NYFC	Cc04NY-07	M
								NYFC	Cc81NY-08	M
						Colletotrichum destructivum		NYFC	Cd002NY-84	D
								NYFC	Cd003NY-84	D
								NYFC	Cd004NY-85	D
								NYFC	Cd005NY-86	D
						Colletotrichum graminicola	Glomerella graminicola	CPP	98-009	M
								NYFC	Cg001NY-85*	M
								NYFC	Cg153NY-97	M
								NYFC	Cg159NY-97	M
								NYFC	Cg160NY-97	M
								NYFC	Cg161NY-97	M
								NYFC	Cg163NY-97	M
								NYFC	Cg164NY-97	M
								NYFC	Cg166NY-97	M
								NYFC	Cg167NY-97	M
								NYFC	Cg168IN-98	M
						Colletotrichum navitas		NYFC	Cn01NY-07	M
								NYFC	Cn02NY-07	M
								NYFC	Cn15NY-07	M
								NYFC	Cn17NY-07	M
								NYFC	Cn18NY-07	M
								NYFC	Cn30NY-07	M
								NYFC	Cn69NY-08	M
								NYFC	Cn70NY-08	M
								NYFC	Cn71NY-08	M
								NYFC	Cn72NY-08	M
								NYFC	Cn73NY-08	M
								NYFC	Cn74NY-08	M
								NYFC	Cn75NY-08	M
								NYFC	Cn76NY-08	M
								NYFC	Cn77NY-08	M
								NYFC	Cn78NY-08	M
								NYFC	Cn79NY-08	M
								NYFC	Cn80NY-08	M
						Colletotrichum orbiculare		CPP	89-008	D
						Colletotrichum sp.		CPP	99-003	U
								NYFC	Csp001	M
						Colletotrichum trifolii		NYFC	Ct001NY-83	D
								NYFC	Ct002NY-82	D
								NYFC	Ct003NY-83	D
					Magnaporthaceae	Pyricularia grisea	Magnaporthe grisea	CPP	97-003	M
				Ophiostomatales	Ophiostomataceae	Pesotum ulmi	Ophiostoma ulmi	CPP	91-154	W
				Sordariales	Chaetomiaceae	Chaetomium funicola		CPP	92-034	U
						Humicola fuscoatra		CPP	92-290	S
					Chaetomiaceae	Trichocladium asperum		CPP	93-195	S
					Sordariaceae	Neurospora crassa		CPP	94-054	S
								CPP	94-055	S
						Sordaria fimicola		CPP	00-006	U
			Xylariomycetidae	Xylariales	Amphisphaeriaceae	Pestalotiopsis sp.		NYFC	Pesp01NY-08	U
								NYFC	Pesp02NY-08	U
	Basidiomycota	Agaricomycetes	Agaricomycetidae	Agaricales	Agaricaceae	Cyathus stercoreus		CPP	95-040	M
					Marasmiaceae	Lentinula edodes		CPP	92-156	S
								CPP	94-111	S
					Physalacriaceae	Flammulina velutipes		CPP	93-067	W
					Pleurotaceae	Pleurotus ostreatus		CPP	92-037	W
					Schizophyllaceae	Schizophyllum commune		CPP	84-180	W
				Atheliales	Atheliaceae	Sclerotium rolfsii	Athelia rolfsii	CPP	95-024	U
			Incertae sedis	Cantharellales	Ceratobasidiaceae	Rhizoctonia cerealis	Ceratobasidium cereale	CPP	84-120	M
						Rhizoctonia solani	Thanatephorus cucumeris	CPP	92-148	U
						Rhizoctonia sp.		NYFC	Rsp004NY-89	U
								NYFC	Rsp005NY-89	U
								NYFC	Rsp006NY-89	U
				Corticiales	Corticiaceae	Rhizoctonia zeae	Waitea circinata	CPP	84-121	M
								CPP	92-137	M
				Polyporales	Fomitopsidaceae	Sporotrichum pruinosum	Phanerochaete chrysosporium	CPP	98-026	W
								CPP	98-027	W
				Russulales	Bondarzewiaceae	Heterobasidion araucariae		CPP	90-094	W
					Hericiaceae	Hericium coralloides		CPP	92-237	W
			Phallomycetidae	Geastrales	Geastraceae	Sphaerobolus stellatus		CPP	95-032	S
		Microbotryomycetes	Incertae sedis	Sporidiobolales	Incertae sedis	Sporobolomyces roseus		NYFC	Sro001Br-97	S
		Ustilaginomycetes	Ustilaginomycetidae	Ustilaginales	Ustilaginaceae	Ustilago hordei		CPP	95-062	M
						Ustilago maydis		CPP	93-121	M
	Zygomycota	Incertae sedis	Incertae sedis	Mucorales	Mucoraceae	Mucor hiemalis		CPP	91-143	S
						Rhizopus sp.		NYFC	Rhsp01NY-08	U
						Rhizopus stolonifer		CPP	92-207	U
					Radiomycetaceae	Radiomyces embreei		CPP	95-082	A
					Umbelopsidaceae	Umbelopsis versiformis		CPP	91-049	W
